# Supplementary material for: Impaired Neurovascular Function Underlies Poor Neurocognitive Outcomes and Is Associated with Nitric Oxide Bioavailability in Congenital Heart Disease
Source: Metabolites. 2022 Sep 19;12(9):882. doi: 10.3390/metabo12090882 (PMC9504090; doi:10.3390/metabo12090882)
Supplement: Supplementary file 1 [file metabolites-12-00882-s001.zip]

Archive with 6 entries (6 files):
- supplementary figures/Supplementary Figure S1.png
- supplementary figures/Supplementary Figure S2.png
- supplementary figures/Supplementary Figure S3.png
- supplementary figures/Supplementary Figure S4.png
- supplementary figures/Supplementary Figure S5.png
- supplementary figures/Supplementary Figure S6.png
